# Supplementary material for: Clinically Advanced Pheochromocytomas and Paragangliomas: A Comprehensive Genomic Profiling Study
Source: Cancers (Basel). 2021 Jul 1;13(13):3312. doi: 10.3390/cancers13133312 (PMC8268679; doi:10.3390/cancers13133312)
Supplement: Supplementary file 1 [file cancers-13-03312-s001.zip]

Archive with 1 entries (1 files):
- cancers-1207950-supplementary.xlsx
