# Supplementary material for: Clinically Advanced Pheochromocytomas and Paragangliomas: A Comprehensive Genomic Profiling Study
Source: Cancers (Basel). 2021 Jul 1;13(13):3312. doi: 10.3390/cancers13133312 (PMC8268679; doi:10.3390/cancers13133312)
Supplement: Supplementary file 1 [file cancers-13-03312-s001.zip › cancers-1207950-supplementary.xlsx]

## Sheet: Sheet1
Case ID	Specimen Site	Gender	Age	Tumor Mutational Burden	MSI Status	Computational Tumor Purity	Gene Alterations
CA-Para01	Retroperitoneum	female	51	0	MSS	73.8	TERT promoter -124C>T
CA-Para02	Lymph Node	female	63	1.25019	MSS	29.9	ATRX K983fs*20, SDHC splice site 21-2A>G
CA-Para03	Soft Tissue	female	67	1.25019	MSS	78.3	CDKN2C deletion, NF2 Q498*
CA-Para04	Soft Tissue	male	37	2.50039	MSS	69.9	TSC1 R1062W
CA-Para05	Spine	male	52	2.50039	MSS	93.9	AXIN1 V535I, JAK2 K469del
CA-Para06	Soft Tissue	male	37	0	MSS	64.6	SDHB R46*
CA-Para07	Soft Tissue	male	51	0	MSS	41.7	BRD4 E1113del
CA-Para08	Bone	female	75	0	MSS	48.9	CDKN2A deletion, CDKN2B deletion, MTAP deletion
CA-Para09	Retroperitoneum	male	36	0	MSS	60	ATRX F998fs*13
CA-Para10	Not Provided	male	56	0	Not Performed	80	ATRX splice site 3737-2A>G, MAP3K1 splice site 3983-1G>A
CA-Para11	Soft Tissue	female	40	297.755	Not Performed	80	KMT2A R2204Q, MYCN P44L, PTEN G44D, TP53 G244S, TP53 S215G, BRCA2 W993*, KDM5C splice, KDM5C splice, MLH1 splice site 1558+1G>A, NF1 Q1315*, NF1 Q2528fs*20, PBRM1 splice, SPEN splice
CA-Para12	Omentum	male	15	0	Not Performed	30	PRKDC H1613R
CA-Para13	Soft Tissue	male	60	2.40125	Not Performed	92	FGFR1 N546K
CA-Para14	Pelvis	male	36	1.20062	Not Performed	40	FANCD2 W1268*
CA-Para15	Soft Tissue	male	46	0	Not Performed	10	VHL P81S
CA-Para16	Soft Tissue	female	38	0	Not Performed	40	TP53 K164E
CA-Para17	Spine	female	80	1.20062	Not Performed	20	TP53 P151R
CA-Para18	Soft Tissue	male	17	0	Not Performed	58.6	SDHB deletion, LRP1B - N/A truncation
CA-Para19	Bone	male	77	3.47998	Not Performed	60	ATRX deletion, CDKN2A deletion
CA-Para20	Soft Tissue	male	68	2.60999	Not Performed	49.6	DNMT3A splice site 855+1G>A, SDHB splice site 541-2A>G
CA-Para21	Trachea	female	45	11.3099	Not Performed	81	FGFR1 K656E
CA-Para22	Pleura	female	35	4.34998	Not Performed	90	TERT promoter -124C>T, SDHB splice site 286+2T>A
CA-Para23	Soft Tissue	male	47	1.73999	MSS	70	ATRX K1045fs*1
CA-Para24	Soft Tissue	female	10	2.60999	MSS	16	SDHB Q149*
CA-Para25	Ureter	male	65	0.869996	MSS	83	ATRX R781*, CIC G1088fs*63, CTCF S74*
CA-Para26	Abdomen	male	58	2.60999	MSS	80	CCND1 amplification, CCND2 amplification, CDK4 amplification, MDM4 amplification, PIK3C2B amplification, KMT2D - PPFIA1 truncation, MEN1 - N/A truncation
CA-Para27	Heart	male	43	1.73999	MSS	20	SDHA R512*
CA-Para28	Spine	male	54	3.47998	MSS	44	ATRX Y2208_E2211>IR*
CA-Para29	Lymph Node	female	35	0.869996	MSS	41	TERT promoter -124C>T, SDHB R38fs*39
CA-Para30	Trachea	female	76	0	MSS	24	STAG2 E643fs*9
CA-Para31	Lung	male	67	5.21997	MSS	88	PTEN A79T, ATRX Q193*
CA-Para32	Spine	female	65	0.869996	MSS	13	ARID1A A343_A348>A, IDH2 R172T
CA-Para33	Soft Tissue	male	54	2.42238	MSS	72	SDHA deletion, ATRX splice site 662+1G>T
CA-Para34	Peritoneum	male	35	1.73999	MSS	24	FGFR1 N546K
CA-Para35	Liver	male	37	1.73999	MSS	24	FAT3 R258C, SPTA1 R1694H, TERT promoter -124C>T
CA-Para36	Lymph Node	male	30	0.869996	MSS	30	SDHB S198fs*22
CA-Para37	Brain	male	53	0	MSS	42	CBL L380P, NOTCH2 P6fs*27
CA-Para38	Lymph Node	male	29	0	MSS	48	TERT promoter -124C>T, SDHB P56fs*5
CA-Para39	Lymph Node	male	54	1.73999	MSS	57	GRM3 A575T, TERT promoter -124C>T
CA-Para40	Bladder	female	28	2.60999	MSS	20	TERT promoter -124C>T, TP53 R267W
CA-Para41	Abdomen	male	14	0.869996	MSS	48	CDKN2C Q93*, SDHB F42fs*35
CA-Para42	Bone	male	53	0	MSS	20	SDHA R31*
CA-Para43	Bone	male	47	0.869996	MSS	56	SDHC R15*
CA-Para44	Bone	male	36	8.69996	MSS	48	CDKN2C deletion, SDHD deletion
CA-Para45	Omentum	female	57	0.869996	MSS	89	SDHB Y184*
CA-Para46	Pelvis	female	33	1.73999	MSS	55	CDKN2A - CDKN2B deletion, CDKN2B - N/A truncation, SDHB splice site 414_423+7del17
CA-Para47	Retroperitoneum	female	53	0	MSS	77	ATRX R1022*
CA-Para48	Liver	male	39	0	MSS	24	ATRX splice site 4957-1delAG, SDHA K480fs*5, SDHA R512*
CA-Para49	Mediastinum	male	56	2.60999	MSS	48	SDHB deletion, TET2 L346P
CA-Para50	Pelvis	male	52	0.869996	MSS	22	SDHB splice site 287-1G>C
CA-Para51	Lymph Node	female	34	10.4399	MSS	43	ATRX R1803H, MYCN P44L
CA-Para52	Rectum	female	35	1.73999	MSS	45	TERT promoter -124C>T, TNKS R646C
CA-Para53	Bladder	female	38	0.869996	MSS	55	CDK4 amplification, FRS2 amplification, GLI1 amplification, MDM2 amplification, ACVR1B - KIAA1217 truncation
CA-Para54	Liver	male	58	0.869996	MSS	90	CDKN2C deletion, VHL G93S
CA-Para55	Liver	female	33	1.73999	MSS	51	TP53 deletion, NF1 I679fs*21, ATRX L287*
CA-Para56	Peripheral Nervous System (PNS)	male	53	0.869996	MSS	90	CHEK2 L375fs*19, MSH6 P293fs*18
CA-Para57	Omentum	male	40	0	MSS	63	SF3B1 R625H, MEN1 S464fs*69, MEN1 E363*
CA-Para58	Lymph Node	male	41	3.47998	MSS	84	SDHB R90*
CA-Para59	Peritoneum	male	61	11.3044	MSS	94	SDHB R242H, TERT promoter -124C>T, BCOR K1289fs*8, FLCN W306*, NOTCH4 C17fs*44
CA-Para60	Soft Tissue	male	56	4.34998	MSS	40.1	TP53 Q144P, ATRX G175*, CREBBP W1151fs*99, SDHB R90*
CA-Para61	Retroperitoneum	female	23	0	MSS	62.9	TERT promoter -124C>T
CA-Para62	Retroperitoneum	male	34	2.60999	MSS	23.6	FGFR1 N546K, MUTYH G382D
CA-Para63	Other	female	63	4.34998	MSS	40	SPTA1 R1757C
CA-Para64	Mediastinum	male	17	0.869996	MSS	50.1	SDHB F238fs*10
CA-Para65	Lymph Node	male	55	3.47998	MSS	20	SDHD deletion
CA-Para66	Bone	female	23	3.47998	MSS	17.8	CHEK2 I157T, ERBB2 R970W, TERT promoter -146C>T
CA-Para67	Soft Tissue	female	65	0.869996	MSS	70.9	IDH2 A47V, SDHB R242H
CA-Para68	Retroperitoneum	female	63	0.869996	MSS	61.3	TERT promoter -124C>T
CA-Para69	Retroperitoneum	male	63	0.869996	MSS	50.2	ATRX splice site 6849+2T>C
CA-Para70	Vagina	female	44	38.2798	MSS	96.4	SDHA A19fs*20
CA-Para71	Lung	female	54	2.60999	MSS	34.7	ATRX K183fs*23
CA-Para72	Retroperitoneum	male	33	3.47998	MSS	48.7	MUTYH G382D, FANCA L1339fs*24
CA-Para73	Retroperitoneum	female	55	0	MSS	75.4	TERT promoter -146C>T, BCORL1 C1709fs*36
CA-Para74	Bladder	male	48	0	MSS	73	KMT2C splice site 1012+1G>A
CA-Para75	Head and Neck	male	62	0.869996	MSS	20	STK11 Q100E, XRCC3 R174*
CA-Para76	Soft Tissue	female	70	1.73999	MSS	20	ASXL1 G967del, NBN R43*, SDHD K60fs*21, CDKN2A Y44*
CA-Para77	Head and Neck	male	43	0.869996	MSS	59	FGFR1 N546K
CA-Para78	Bone	male	35	0	MSS	20	PMS2 deletion, CHEK2 T367fs*15
CA-Para79	Pelvis	female	34	1.73999	MSS	69.8	NF2 E463K
CA-Para80	Chest Wall	male	60	1.73999	MSS	46	ATRX splice site 6218-2A>G, ATRX splice site 663-2A>G
CA-Para81	Retroperitoneum	male	14	0	MSS	64.4	SDHB splice site 72+1G>T
CA-Para82	Head and Neck	female	54	0.869996	MSS	83.1	SDHB Q30fs*47
CA-Para83	Brain	female	35	0.869996	MSS	75.1	STAG2 V465F
CA-Pheo01	Small Intestine	female	55	2.40125	Not Performed	90	EGFR L858R, NF1 S2597fs*27
CA-Pheo02	Head and Neck	female	69	2.40125	Not Performed	17	RET M918T
CA-Pheo03	Kidney	female	64	3.60187	Not Performed	30	EGFR E734K, GNA11 R147H
CA-Pheo04	Adrenal Gland	female	14	1.61492	Not Performed	27	FGFR1 - FGFR1 rearrangement, LRP1B - LRP1B deletion
CA-Pheo05	Liver	male	55	1.20062	Not Performed	41	SDHB splice site 286+2T>A
CA-Pheo06	Pleura	male	53	1.20062	Not Performed	18	ATRX T977fs*5
CA-Pheo07	Heart	male	53	0	Not Performed	20	VHL V166F
CA-Pheo08	Kidney	male	38	4.34998	Not Performed	67.6	ATRX deletion
CA-Pheo09	Appendix	female	47	0.869996	Not Performed	20	NOTCH2 P6fs*27, TP53 V173M, SDHB deletion, ATRX R2164fs*9
CA-Pheo10	Unknown	male	45	3.47998	Not Performed	80	HRAS Q61R
CA-Pheo11	Peritoneum	female	51	5.21997	MSS	71	CTNNB1 S45P, CCND2 amplification, FGF23 amplification, FGF6 amplification, RICTOR amplification, ATM L2211fs*4
CA-Pheo12	Liver	female	25	3.47998	MSS	63	PRKN splice site 8-1G>A
CA-Pheo13	Adrenal Gland	female	21	2.60999	MSS	20	MUTYH G382D
CA-Pheo14	Kidney	male	56	2.60999	MSS	81	VHL R161G, PIK3R2 Q295*
CA-Pheo15	Liver	male	45	5.21997	MSS	52	ATRX D896fs*1
CA-Pheo16	Chest Wall	female	61	2.60999	MSS	74	TERT promoter -124C>T, FANCG splice site 307+1G>C, SDHA H34fs*17, SDHA R31*
CA-Pheo17	Liver	male	65	5.21997	MSI could not be determined	84	SETD2 - ELAVL4 truncation
CA-Pheo18	Liver	male	61	2.60999	MSS	60	RET C618S, TP53 R280T, ATRX A386fs*28
CA-Pheo19	Adrenal Gland	male	52	0	MSS	75	TP53 R290H, RET - KIF5B fusion
CA-Pheo20	Adrenal Gland	female	62	0.869996	MSS	63	ATRX deletion, PTPRD - PTPRD duplication
CA-Pheo21	Kidney	male	30	1.73999	MSS	53.1	TP53 Y220C, MAGI2 splice site 2269+1G>A
CA-Pheo22	Kidney	male	50	0.869996	MSS	56	ATRX deletion
CA-Pheo23	Abdominal wall	female	75	0.869996	MSS	76	MYCN P44L, TP53 H178Q, ATRX K698fs*11
CA-Pheo24	Retroperitoneum	male	7	0	MSS	79	CDKN2A deletion, CDKN2B deletion, NF1 deletion
CA-Pheo25	Adrenal Gland	male	42	0	MSS	74.7	SMARCA4 splice site 3774+2T>A
CA-Pheo26	Chest Wall	male	57	0.869996	MSS	56	NF2 Q410*, ATRX deletion, BRCA1 Q1756fs*74, IKZF2 R477*
CA-Pheo27	Kidney	male	65	2.60999	MSS	64	VHL G114S
CA-Pheo28	Spine	male	51	1.73999	MSS	86	GATA2 K102fs*83
CA-Pheo29	Adrenal Gland	male	53	1.73999	MSS	66	CDKN2A deletion, CDKN2B deletion, NF1 T25fs*13
CA-Pheo30	Soft Tissue	female	23	3.47998	MSS	79	KMT2C P3794fs*9
CA-Pheo31	Bone	female	70	0	MSS	79	SDHB R242H, TP53 V274G
CA-Pheo32	Kidney	female	34	1.73999	MSS	64.3	FGFR1 K656E, KEL M1T
CA-Pheo33	Peritoneum	female	72	0.869996	MSS	63.8	ABL1 K609del, FAT1 V1043M, RET M918T, FBXW7 L199fs*36
CA-Pheo34	Chest Wall	female	38	3.47998	MSS	78.5	NOTCH1 R2327W
CA-Pheo35	Adrenal Gland	female	58	1.73999	MSS	90.4	CHEK2 T367fs*15, FOXP1 deletion, SDHB splice site 423+1G>A
CA-Pheo36	Lung	female	65	0.869996	MSS	79.4	NOTCH2 A3F
CA-Pheo37	Lung	female	54	14.7899	MSS	13.5	NF1 R1769*
CA-Pheo38	Soft Tissue	male	33	0	MSS	20	CRLF2 R3W, GRM3 S610L, PBRM1 R1063Q, STK11 K84del, TP53 R175H, MSH2 Q462*, RNF43 G659fs*41, PIK3R2 - SLC12A5 rearrangement
CA-Pheo39	Spine	male	64	2.60999	MSS	61.9	SDHB P56fs*5
CA-Pheo40	Adrenal Gland	male	78	1.73999	MSS	84.6	ATRX deletion, HGF amplification
CA-Pheo41	Soft Tissue	female	53	6.08997	MSS	70.9	NF1 splice site 2252-1G>C, NOTCH4 L883fs*7
CA-Pheo42	Adrenal Gland	female	71	5.21997	MSS	79.6	TP53 R306*, CDKN1B deletion, CDKN2C deletion, ATRX E1279*
CA-Pheo43	Adrenal Gland	female	53	9.56995	MSS	96	CTNNB1 deletion, MEN1 splice site 928-9_942del24, TSC2 Q166*
CA-Pheo44	Liver	female	79	0	MSS	12.7	CTNNB1 S45P, TP53 S106fs*17, MLH1 deletion, RB1 deletion, BAP1 E198fs*33, BRD4 S563fs*21, CHD4 K945fs*28, MEN1 G111fs*8
CA-Pheo45	Liver	female	57	4	MSS	82.3	FGFR N546K
